# Supplementary material for: Complete Chloroplast Genomes and Phylogenetic Relationships of Bougainvillea spectabilis and Bougainvillea glabra (Nyctaginaceae)
Source: Int J Mol Sci. 2023 Aug 22;24(17):13044. doi: 10.3390/ijms241713044 (PMC10487864; doi:10.3390/ijms241713044)
Supplement: Supplementary file 1 [file ijms-24-13044-s001.zip]

Archive with 1 entries (1 files):
- ijms-2544166-SI.pdf
